# Supplementary material for: Colistin Induces Resistance through Biofilm Formation, via Increased phoQ Expression, in Avian Pathogenic Escherichia coli
Source: Pathogens. 2021 Nov 22;10(11):1525. doi: 10.3390/pathogens10111525 (PMC8620993; doi:10.3390/pathogens10111525)
Supplement: Supplementary file 1 [file pathogens-10-01525-s001.zip]

Archive with 1 entries (1 files):
- pathogens-1440066-supplementary.pdf
